# Supplementary material for: Structural brain abnormalities in 12 persons with aniridia
Source: F1000Res. 2017 Sep 1;6:255. Originally published 2017 Mar 13. [Version 2] doi: 10.12688/f1000research.11063.2 (PMC5615777; doi:10.12688/f1000research.11063.2)
Supplement: Aniridia and healthy comparison MRI data — Structural MRI DICOM files for 12 aniridia and 12 healthy comparison individuals. Files are in DICOM format and labeled according to subject I.D. found in Table 1. These files can be opened using SPM software run in Matlab or OsiriX DICOM viewer (see Methods section). [file f1000research-6-13553-s0000.tgz]

Archive with 1 entries (1 files):
- fb57d3dd-b5b6-4355-99a9-56fbb97b6876_Dataset_1.zip
